# Supplementary material for: The Novel Oral mTORC1/2 Inhibitor TAK-228 Reverses Trastuzumab Resistance in HER2-Positive Breast Cancer Models
Source: Cancers (Basel). 2021 Jun 3;13(11):2778. doi: 10.3390/cancers13112778 (PMC8199905; doi:10.3390/cancers13112778)
Supplement: Supplementary file 1 [file cancers-13-02778-s001.zip]

Archive with 258 entries (245 files):
- Figure.S1-S5.docx
- Figure.S6/
- Figure.S6/Figure5/
- Figure.S6/Figure5/AU565-AURT2.rT2/
- Figure.S6/Figure5/AU565-AURT2.rT2/4EBP1 MW.jpg
- Figure.S6/Figure5/AU565-AURT2.rT2/4EBP1.jpg
- Figure.S6/Figure5/AU565-AURT2.rT2/AKT MW.jpg
- Figure.S6/Figure5/AU565-AURT2.rT2/AKT.jpg
- Figure.S6/Figure5/AU565-AURT2.rT2/ERK MW.jpg
- Figure.S6/Figure5/AU565-AURT2.rT2/ERK.jpg
- Figure.S6/Figure5/AU565-AURT2.rT2/GAPDH MW.jpg
- Figure.S6/Figure5/AU565-AURT2.rT2/GAPDH.jpg
- Figure.S6/Figure5/AU565-AURT2.rT2/HER2 MW.jpg
- Figure.S6/Figure5/AU565-AURT2.rT2/HER2.jpg
- Figure.S6/Figure5/AU565-AURT2.rT2/HER3 MW.jpg
- Figure.S6/Figure5/AU565-AURT2.rT2/HER3.jpg
- Figure.S6/Figure5/AU565-AURT2.rT2/p4EBP1 T37 46 MW.jpg
- Figure.S6/Figure5/AU565-AURT2.rT2/p4EBP1 T37 46.jpg
- Figure.S6/Figure5/AU565-AURT2.rT2/p4EBP1 T70 MW.jpg
- Figure.S6/Figure5/AU565-AURT2.rT2/p4EBP1 T70.jpg
- Figure.S6/Figure5/AU565-AURT2.rT2/pAKT 473 MW.jpg
- Figure.S6/Figure5/AU565-AURT2.rT2/pAKT 473.jpg
- Figure.S6/Figure5/AU565-AURT2.rT2/pERK MW.jpg
- Figure.S6/Figure5/AU565-AURT2.rT2/pERK.jpg
- Figure.S6/Figure5/AU565-AURT2.rT2/pHER2 MW.jpg
- Figure.S6/Figure5/AU565-AURT2.rT2/pHER2.jpg
- Figure.S6/Figure5/AU565-AURT2.rT2/pHER3 MW.jpg
- Figure.S6/Figure5/AU565-AURT2.rT2/pHER3.jpg
- Figure.S6/Figure5/AU565-AURT2.rT2/pS6 MW.jpg
- Figure.S6/Figure5/AU565-AURT2.rT2/pS6.jpg
- Figure.S6/Figure5/AU565-AURT2.rT2/S6 MW.jpg
- Figure.S6/Figure5/AU565-AURT2.rT2/S6.jpg
- Figure.S6/Figure5/BT474-BT474.rT3/
- Figure.S6/Figure5/BT474-BT474.rT3/4EBP1 MW.jpg
- Figure.S6/Figure5/BT474-BT474.rT3/4EBP1.jpg
- Figure.S6/Figure5/BT474-BT474.rT3/AKT MW.jpg
- Figure.S6/Figure5/BT474-BT474.rT3/AKT.jpg
- Figure.S6/Figure5/BT474-BT474.rT3/ERK MW.jpg
- Figure.S6/Figure5/BT474-BT474.rT3/ERK.jpg
- Figure.S6/Figure5/BT474-BT474.rT3/GAPDH MW.jpg
- Figure.S6/Figure5/BT474-BT474.rT3/GAPDH.jpg
- Figure.S6/Figure5/BT474-BT474.rT3/HER2 MW.jpg
- Figure.S6/Figure5/BT474-BT474.rT3/HER2.jpg
- Figure.S6/Figure5/BT474-BT474.rT3/HER3 MW.jpg
- Figure.S6/Figure5/BT474-BT474.rT3/HER3.jpg
- Figure.S6/Figure5/BT474-BT474.rT3/p4EBP1 T37 46 MW.jpg
- Figure.S6/Figure5/BT474-BT474.rT3/p4EBP1 T37 46.jpg
- Figure.S6/Figure5/BT474-BT474.rT3/p4EBP1 T70 MW.jpg
- Figure.S6/Figure5/BT474-BT474.rT3/p4EBP1 T70.jpg
- Figure.S6/Figure5/BT474-BT474.rT3/pAKT 473 MW.jpg
- Figure.S6/Figure5/BT474-BT474.rT3/pAKT 473.jpg
- Figure.S6/Figure5/BT474-BT474.rT3/pERK MW.jpg
- Figure.S6/Figure5/BT474-BT474.rT3/pERK.jpg
- Figure.S6/Figure5/BT474-BT474.rT3/pHER2 MW.jpg
- Figure.S6/Figure5/BT474-BT474.rT3/pHER2.jpg
- Figure.S6/Figure5/BT474-BT474.rT3/pHER3 MW.jpg
- Figure.S6/Figure5/BT474-BT474.rT3/pHER3.jpg
- Figure.S6/Figure5/BT474-BT474.rT3/pS6 MW.jpg
- Figure.S6/Figure5/BT474-BT474.rT3/pS6.jpg
- Figure.S6/Figure5/BT474-BT474.rT3/S6 MW.jpg
- Figure.S6/Figure5/BT474-BT474.rT3/S6.jpg
- Figure.S6/Figure5/EFM192A-EFM192A.rT1/
- Figure.S6/Figure5/EFM192A-EFM192A.rT1/4EBP1 MW.jpg
- Figure.S6/Figure5/EFM192A-EFM192A.rT1/4EBP1.jpg
- Figure.S6/Figure5/EFM192A-EFM192A.rT1/AKT MW.jpg
- Figure.S6/Figure5/EFM192A-EFM192A.rT1/AKT.jpg
- Figure.S6/Figure5/EFM192A-EFM192A.rT1/ERK MW.jpg
- Figure.S6/Figure5/EFM192A-EFM192A.rT1/ERK.jpg
- Figure.S6/Figure5/EFM192A-EFM192A.rT1/GAPDH MW.jpg
- Figure.S6/Figure5/EFM192A-EFM192A.rT1/GAPDH.jpg
- Figure.S6/Figure5/EFM192A-EFM192A.rT1/HER2 MW.jpg
- Figure.S6/Figure5/EFM192A-EFM192A.rT1/HER2.jpg
- Figure.S6/Figure5/EFM192A-EFM192A.rT1/HER3 MW.jpg
- Figure.S6/Figure5/EFM192A-EFM192A.rT1/HER3.jpg
- Figure.S6/Figure5/EFM192A-EFM192A.rT1/p4EBP1 T37 46 MW.jpg
- Figure.S6/Figure5/EFM192A-EFM192A.rT1/p4EBP1 T37 46.jpg
- Figure.S6/Figure5/EFM192A-EFM192A.rT1/p4EBP1 T70 MW.jpg
- Figure.S6/Figure5/EFM192A-EFM192A.rT1/p4EBP1 T70.jpg
- Figure.S6/Figure5/EFM192A-EFM192A.rT1/pAKT 473 MW.jpg
- Figure.S6/Figure5/EFM192A-EFM192A.rT1/pAKT 473.jpg
- Figure.S6/Figure5/EFM192A-EFM192A.rT1/pERK MW.jpg
- Figure.S6/Figure5/EFM192A-EFM192A.rT1/pERK.jpg
- Figure.S6/Figure5/EFM192A-EFM192A.rT1/pHER2 MW.jpg
- Figure.S6/Figure5/EFM192A-EFM192A.rT1/pHER2.jpg
- Figure.S6/Figure5/EFM192A-EFM192A.rT1/pHER3 MW.jpg
- Figure.S6/Figure5/EFM192A-EFM192A.rT1/pHER3.jpg
- Figure.S6/Figure5/EFM192A-EFM192A.rT1/pS6 MW.jpg
- Figure.S6/Figure5/EFM192A-EFM192A.rT1/pS6.jpg
- Figure.S6/Figure5/EFM192A-EFM192A.rT1/S6 MW.jpg
- Figure.S6/Figure5/EFM192A-EFM192A.rT1/S6.jpg
- Figure.S6/Figure5/SKBR3-SKBR3.rT1/
- Figure.S6/Figure5/SKBR3-SKBR3.rT1/4EBP1 MW.jpg
- Figure.S6/Figure5/SKBR3-SKBR3.rT1/4EBP1.jpg
- Figure.S6/Figure5/SKBR3-SKBR3.rT1/AKT MW.jpg
- Figure.S6/Figure5/SKBR3-SKBR3.rT1/AKT.jpg
- Figure.S6/Figure5/SKBR3-SKBR3.rT1/ERK MW.jpg
- Figure.S6/Figure5/SKBR3-SKBR3.rT1/ERK.jpg
- Figure.S6/Figure5/SKBR3-SKBR3.rT1/GAPDH MW.jpg
- Figure.S6/Figure5/SKBR3-SKBR3.rT1/GAPDH.jpg
- Figure.S6/Figure5/SKBR3-SKBR3.rT1/HER2 MW.jpg
- Figure.S6/Figure5/SKBR3-SKBR3.rT1/HER2.jpg
- Figure.S6/Figure5/SKBR3-SKBR3.rT1/HER3 MW.jpg
- Figure.S6/Figure5/SKBR3-SKBR3.rT1/HER3.jpg
- Figure.S6/Figure5/SKBR3-SKBR3.rT1/p4EBP1 T37 46 MW.jpg
- Figure.S6/Figure5/SKBR3-SKBR3.rT1/p4EBP1 T37 46.jpg
- Figure.S6/Figure5/SKBR3-SKBR3.rT1/p4EBP1 T70 MW.jpg
- Figure.S6/Figure5/SKBR3-SKBR3.rT1/p4EBP1 T70.jpg
- Figure.S6/Figure5/SKBR3-SKBR3.rT1/pAKT 473 MW.jpg
- Figure.S6/Figure5/SKBR3-SKBR3.rT1/pAKT 473.jpg
- Figure.S6/Figure5/SKBR3-SKBR3.rT1/pERK MW.jpg
- Figure.S6/Figure5/SKBR3-SKBR3.rT1/pERK.jpg
- Figure.S6/Figure5/SKBR3-SKBR3.rT1/pHER2 MW.jpg
- Figure.S6/Figure5/SKBR3-SKBR3.rT1/pHER2.jpg
- Figure.S6/Figure5/SKBR3-SKBR3.rT1/pHER3 MW.jpg
- Figure.S6/Figure5/SKBR3-SKBR3.rT1/pHER3.jpg
- Figure.S6/Figure5/SKBR3-SKBR3.rT1/pS6 MW.jpg
- Figure.S6/Figure5/SKBR3-SKBR3.rT1/pS6.jpg
- Figure.S6/Figure5/SKBR3-SKBR3.rT1/S6 MW.jpg
- Figure.S6/Figure5/SKBR3-SKBR3.rT1/S6.jpg
- Figure.S6/FigureS1/
- Figure.S6/FigureS1/AU-565/
- Figure.S6/FigureS1/AU-565/AKT MW.jpg
- Figure.S6/FigureS1/AU-565/AKT.jpg
- Figure.S6/FigureS1/AU-565/AU565.pS6 MW.jpg
- Figure.S6/FigureS1/AU-565/AU565.pS6.jpg
- Figure.S6/FigureS1/AU-565/AU565.rT2.pS6 MW.jpg
- Figure.S6/FigureS1/AU-565/AU565.rT2.pS6.jpg
- Figure.S6/FigureS1/AU-565/AU565.rT2.S6 MW.jpg
- Figure.S6/FigureS1/AU-565/AU565.rT2.S6.jpg
- Figure.S6/FigureS1/AU-565/AU565.S6 MW.jpg
- Figure.S6/FigureS1/AU-565/AU565.S6.jpg
- Figure.S6/FigureS1/AU-565/ERK MW.jpg
- Figure.S6/FigureS1/AU-565/ERK.jpg
- Figure.S6/FigureS1/AU-565/GAPDH MW.jpg
- Figure.S6/FigureS1/AU-565/GAPDH.jpg
- Figure.S6/FigureS1/AU-565/HER2 MW.jpg
- Figure.S6/FigureS1/AU-565/HER2.jpg
- Figure.S6/FigureS1/AU-565/pAKT 308 MW.jpg
- Figure.S6/FigureS1/AU-565/pAKT 308.jpg
- Figure.S6/FigureS1/AU-565/pAKT 473 MW.jpg
- Figure.S6/FigureS1/AU-565/pAKT 473.jpg
- Figure.S6/FigureS1/AU-565/pERK MW.jpg
- Figure.S6/FigureS1/AU-565/pERK.jpg
- Figure.S6/FigureS1/AU-565/pHER2 MW.jpg
- Figure.S6/FigureS1/AU-565/pHER2.jpg
- Figure.S6/FigureS1/BT-474/
- Figure.S6/FigureS1/BT-474/AKT MW.jpg
- Figure.S6/FigureS1/BT-474/AKT.jpg
- Figure.S6/FigureS1/BT-474/BT474.pS6 MW.jpg
- Figure.S6/FigureS1/BT-474/BT474.pS6.jpg
- Figure.S6/FigureS1/BT-474/BT474.rT3.pS6 MW.jpg
- Figure.S6/FigureS1/BT-474/BT474.rT3.pS6.jpg
- Figure.S6/FigureS1/BT-474/ERK MW.jpg
- Figure.S6/FigureS1/BT-474/ERK.jpg
- Figure.S6/FigureS1/BT-474/GAPDH MW.jpg
- Figure.S6/FigureS1/BT-474/GAPDH.jpg
- Figure.S6/FigureS1/BT-474/HER2 MW.jpg
- Figure.S6/FigureS1/BT-474/HER2.jpg
- Figure.S6/FigureS1/BT-474/pAKT 308 MW.jpg
- Figure.S6/FigureS1/BT-474/pAKT 308.jpg
- Figure.S6/FigureS1/BT-474/pAKT 473 MW.jpg
- Figure.S6/FigureS1/BT-474/pAKT 473.jpg
- Figure.S6/FigureS1/BT-474/pERK MW.jpg
- Figure.S6/FigureS1/BT-474/pERK.jpg
- Figure.S6/FigureS1/BT-474/pHER2 MW.jpg
- Figure.S6/FigureS1/BT-474/pHER2.jpg
- Figure.S6/FigureS1/BT-474/S6 MW.jpg
- Figure.S6/FigureS1/BT-474/S6.jpg
- Figure.S6/FigureS1/EFM-192A/
- Figure.S6/FigureS1/EFM-192A/AKT MW.jpg
- Figure.S6/FigureS1/EFM-192A/AKT.jpg
- Figure.S6/FigureS1/EFM-192A/ERK MW.jpg
- Figure.S6/FigureS1/EFM-192A/ERK.jpg
- Figure.S6/FigureS1/EFM-192A/GAPDH MW.jpg
- Figure.S6/FigureS1/EFM-192A/GAPDH.jpg
- Figure.S6/FigureS1/EFM-192A/HER2 MW.jpg
- Figure.S6/FigureS1/EFM-192A/HER2.jpg
- Figure.S6/FigureS1/EFM-192A/pAKT 308 MW.jpg
- Figure.S6/FigureS1/EFM-192A/pAKT 308.jpg
- Figure.S6/FigureS1/EFM-192A/pAKT 473 MW.jpg
- Figure.S6/FigureS1/EFM-192A/pAKT 473.jpg
- Figure.S6/FigureS1/EFM-192A/pERK MW.jpg
- Figure.S6/FigureS1/EFM-192A/pERK.jpg
- Figure.S6/FigureS1/EFM-192A/pHER2 MW.jpg
- Figure.S6/FigureS1/EFM-192A/pHER2.jpg
- Figure.S6/FigureS1/EFM-192A/pS6 MW.jpg
- Figure.S6/FigureS1/EFM-192A/pS6.jpg
- Figure.S6/FigureS1/EFM-192A/S6 MW.jpg
- Figure.S6/FigureS1/EFM-192A/S6.jpg
- Figure.S6/FigureS1/SK-BR-3/
- Figure.S6/FigureS1/SK-BR-3/AKT MW.jpg
- Figure.S6/FigureS1/SK-BR-3/AKT.jpg
- Figure.S6/FigureS1/SK-BR-3/ERK MW.jpg
- Figure.S6/FigureS1/SK-BR-3/ERK.jpg
- Figure.S6/FigureS1/SK-BR-3/GAPDH MW.jpg
- Figure.S6/FigureS1/SK-BR-3/GAPDH.jpg
- Figure.S6/FigureS1/SK-BR-3/HER2 MW.jpg
- Figure.S6/FigureS1/SK-BR-3/HER2.jpg
- Figure.S6/FigureS1/SK-BR-3/pAKT 308 MW.jpg
- Figure.S6/FigureS1/SK-BR-3/pAKT 308.jpg
- Figure.S6/FigureS1/SK-BR-3/pAKT 473 MW.jpg
- Figure.S6/FigureS1/SK-BR-3/pAKT 473.jpg
- Figure.S6/FigureS1/SK-BR-3/pERK MW.jpg
- Figure.S6/FigureS1/SK-BR-3/pERK.jpg
- Figure.S6/FigureS1/SK-BR-3/pHER2 MW.jpg
- Figure.S6/FigureS1/SK-BR-3/pHER2.jpg
- Figure.S6/FigureS1/SK-BR-3/pS6 MW.jpg
- Figure.S6/FigureS1/SK-BR-3/pS6.jpg
- Figure.S6/FigureS1/SK-BR-3/S6 MW.jpg
- Figure.S6/FigureS1/SK-BR-3/S6.jpg
- Figure.S6/FigureS2/
- Figure.S6/FigureS2/4EBP1 MW.jpg
- Figure.S6/FigureS2/4EBP1.jpg
- Figure.S6/FigureS2/AKT MW.jpg
- Figure.S6/FigureS2/AKT.jpg
- Figure.S6/FigureS2/ERK MW.jpg
- Figure.S6/FigureS2/ERK.jpg
- Figure.S6/FigureS2/GAPDH MW.jpg
- Figure.S6/FigureS2/GAPDH.jpg
- Figure.S6/FigureS2/p4EBP1 T37 46 MW.jpg
- Figure.S6/FigureS2/p4EBP1 T37 46.jpg
- Figure.S6/FigureS2/p4EBP1 T70 MW.jpg
- Figure.S6/FigureS2/p4EBP1 T70.jpg
- Figure.S6/FigureS2/pAKT 473 MW.jpg
- Figure.S6/FigureS2/pAKT 473.jpg
- Figure.S6/FigureS2/pERK MW.jpg
- Figure.S6/FigureS2/pERK.jpg
- Figure.S6/FigureS2/pS6 MW.jpg
- Figure.S6/FigureS2/pS6.jpg
- Figure.S6/FigureS2/S6 MW.jpg
- Figure.S6/FigureS2/S6.jpg
- Figure.S6/FigureS5/
- Figure.S6/FigureS5/4EBP1 MW.jpg
- Figure.S6/FigureS5/4EBP1.jpg
- Figure.S6/FigureS5/AKT MW.jpg
- Figure.S6/FigureS5/AKT.jpg
- Figure.S6/FigureS5/ERK MW.jpg
- Figure.S6/FigureS5/ERK.jpg
- Figure.S6/FigureS5/GAPDH MW.jpg
- Figure.S6/FigureS5/GAPDH.jpg
- Figure.S6/FigureS5/p4EBP1 T37 46 HCC1954 MW.jpg
- Figure.S6/FigureS5/p4EBP1 T37 46 HCC1954.jpg
- Figure.S6/FigureS5/p4EBP1 T37 46 JIMT1 MW.jpg
- Figure.S6/FigureS5/p4EBP1 T37 46 JIMT1.jpg
- Figure.S6/FigureS5/p4EBP1 T70 MW.jpg
- Figure.S6/FigureS5/p4EBP1 T70.jpg
- Figure.S6/FigureS5/pAKT 473 HCC1954 MW.jpg
- Figure.S6/FigureS5/pAKT 473 HCC1954.jpg
- Figure.S6/FigureS5/pAKT 473 JIMT-1 MW.jpg
- Figure.S6/FigureS5/pAKT 473 JIMT-1.jpg
- Figure.S6/FigureS5/pERK MW.jpg
- Figure.S6/FigureS5/pERK.jpg
- Figure.S6/FigureS5/pS6 HCC1954 MW.jpg
- Figure.S6/FigureS5/pS6 HCC1954.jpg
- Figure.S6/FigureS5/pS6 JIMT1 MW.jpg
- Figure.S6/FigureS5/pS6 JIMT1.jpg
- Figure.S6/FigureS5/S6 MW.jpg
- Figure.S6/FigureS5/S6.jpg
